# Supplementary material for: Collagen type I alpha 2 acts as a potential diagnostic biomarker and therapeutic targets for the prognosis in gastric cancer
Source: Discov Oncol. 2026 Mar 31;17:721. doi: 10.1007/s12672-026-04924-2 (PMC13168407; doi:10.1007/s12672-026-04924-2)
Supplement: Supplementary file 1 — Supplementary Material 1. [file 12672_2026_4924_MOESM1_ESM.xlsx]

## Sheet: Sheet1
miRNA	mRNA	Cancer	CancerFullName	SampleNum	Coefficient-R	p-value
hsa-let-7f-5p	COL1A2	STAD	Stomach Adenocarcinoma	372	-0.136	0.00885
hsa-let-7g-5p	COL1A2	STAD	Stomach Adenocarcinoma	372	-0.237	3.93e-06
hsa-miR-7-5p	COL1A2	STAD	Stomach Adenocarcinoma	372	-0.322	2.01e-10
hsa-miR-19a-3p	COL1A2	STAD	Stomach Adenocarcinoma	372	-0.307	1.51e-09
hsa-miR-19b-3p	COL1A2	STAD	Stomach Adenocarcinoma	372	-0.316	4.33e-10
hsa-miR-25-3p	COL1A2	STAD	Stomach Adenocarcinoma	372	-0.273	8.52e-08
hsa-miR-26a-5p	COL1A2	STAD	Stomach Adenocarcinoma	372	-0.128	0.0138
hsa-miR-26b-5p	COL1A2	STAD	Stomach Adenocarcinoma	372	-0.221	1.73e-05
hsa-miR-29a-3p	COL1A2	STAD	Stomach Adenocarcinoma	372	-0.211	4.1e-05
hsa-miR-29b-3p	COL1A2	STAD	Stomach Adenocarcinoma	372	-0.279	4.52e-08
hsa-miR-29c-3p	COL1A2	STAD	Stomach Adenocarcinoma	372	-0.247	1.35e-06
hsa-miR-186-5p	COL1A2	STAD	Stomach Adenocarcinoma	372	-0.166	0.00129
hsa-miR-196a-5p	COL1A2	STAD	Stomach Adenocarcinoma	372	-0.149	0.00396
hsa-let-7g-5p	COL1A1	STAD	Stomach Adenocarcinoma	372	-0.182	0.000421
hsa-miR-29a-3p	COL1A1	STAD	Stomach Adenocarcinoma	372	-0.159	0.00204
hsa-miR-29b-3p	COL1A1	STAD	Stomach Adenocarcinoma	372	-0.221	1.7e-05
hsa-miR-29c-3p	COL1A1	STAD	Stomach Adenocarcinoma	372	-0.254	6.55e-07
hsa-miR-335-5p	COL1A1	STAD	Stomach Adenocarcinoma	372	-0.175	0.000675
hsa-miR-338-3p	COL1A1	STAD	Stomach Adenocarcinoma	372	-0.147	0.00441
hsa-miR-532-3p	COL1A1	STAD	Stomach Adenocarcinoma	372	-0.136	0.00841
hsa-miR-625-5p	COL1A1	STAD	Stomach Adenocarcinoma	372	-0.181	0.000458
hsa-let-7d-5p	COL3A1	STAD	Stomach Adenocarcinoma	372	-0.19	0.000227
hsa-let-7f-5p	COL3A1	STAD	Stomach Adenocarcinoma	372	-0.137	0.817
hsa-miR-29a-3p	COL3A1	STAD	Stomach Adenocarcinoma	372	-0.225	1.22e-05
hsa-miR-29b-3p	COL3A1	STAD	Stomach Adenocarcinoma	372	-0.327	1.01e-10
hsa-miR-29c-3p	COL3A1	STAD	Stomach Adenocarcinoma	372	-0.206	6.37e-05
hsa-miR-98-5p	COL3A1	STAD	Stomach Adenocarcinoma	372	-0.14	0.00678
hsa-miR-186-5p	COL3A1	STAD	Stomach Adenocarcinoma	372	-0.233	5.52e-06
hsa-miR-196a-5p	COL3A1	STAD	Stomach Adenocarcinoma	372	-0.175	0.000678
hsa-miR-421	COL3A1	STAD	Stomach Adenocarcinoma	372	-0.142	0.00609
hsa-miR-505-3p	COL3A1	STAD	Stomach Adenocarcinoma	372	-0.11	0.0338
hsa-miR-29a-3p	SPARC	STAD	Stomach Adenocarcinoma	372	-0.214	3.1e-05
hsa-miR-29b-3p	SPARC	STAD	Stomach Adenocarcinoma	372	-0.302	2.62e-09
hsa-miR-29c-3p	SPARC	STAD	Stomach Adenocarcinoma	372	-0.253	7.8e-07
hsa-miR-211-5p	SPARC	STAD	Stomach Adenocarcinoma	372	-0.12	0.0208
hsa-miR-532-3p	SPARC	STAD	Stomach Adenocarcinoma	372	-0.158	0.00226
hsa-miR-625-5p	SPARC	STAD	Stomach Adenocarcinoma	372	-0.212	3.65e-05
hsa-miR-362-3p	BGN	STAD	Stomach Adenocarcinoma	372	-0.28	4.06e-08
hsa-miR-144-3p	LUM	STAD	Stomach Adenocarcinoma	372	-0.289	1.35e-08
